# Supplementary material for: Bluetongue Virus Infection of Goats: Re-Emerged European Serotype 8 vs. Two Atypical Serotypes
Source: Viruses. 2022 May 13;14(5):1034. doi: 10.3390/v14051034 (PMC9144285; doi:10.3390/v14051034)
Supplement: Supplementary file 1 [file viruses-14-01034-s001.zip]

Archive with 1 entries (1 files):
- viruses-1672937-supplementary.pdf
